# Supplementary material for: Traumatic injury compromises nucleocytoplasmic transport and leads to TDP-43 pathology
Source: eLife. 2021 Jun 1;10:e67587. doi: 10.7554/eLife.67587 (PMC8169113; doi:10.7554/eLife.67587)
Supplement: Supplementary file 2. — Table reports all relevant information for the human sample used in the study including age, sex, phosphor TDP-43, dementia, sports played, number of years played, Braak stage (0–6), consortium to establish a registry for Alzheimer’s disease (CERAD) score (0–3), and CAA score (0–3). [file elife-67587-supp2.xlsx]

## Sheet: Sheet1
Mild CTE
Case	Age	Sex	pTDP-43 (0=no/1=yes)	Dementia (0=no/1=yes)	Sport Played	Number of years played	Braak Stage	CERAD	CAA
1	53	M	0	1	Football	15	3	0	1
2	66	M	0	0	Football	6	0	0	0
3	63	M	0	1	Football	10	1	0	0
4	71	M	0	1	Football	10	2	0	1
5	64	M	0	1	Football	9	2	0	0
6	75	M	0	1	Football	9	2	0	2
7	71	M	0	1	Football	13	2	0	0
8	61	M	0	-	Football	28	1	0	0
9	60	M	1	-	Football	10	1	0	0
Mean						12.2222	1.55556
SD						6.43774	0.881917
Severe CTE
Case	Age	Sex	pTDP-43 (0=no/1=yes)	Dementia (0=no/1=yes)	Sport Played	Number of years played	Braak Stage	CERAD	CAA
1	70	M	0	1	Football	15	3	0	0
2	68	M	1	0	Football	19	3	0	1
3	76	M	0	1	Football	15	3	1	1
4	69	M	1	1	Football	15	3	2	0
5	70	M	0	1	Hockey	25	3	0	0
6	64	M	0	1	Football	11	3	1	1
7	80	M	1	1	Football	20	3	1	1
8	69	M	1	1	Football	22	4	0	0
9	67	M	0	0	Football	23	3	0	1
Mean						18.3333	3.11111
SD						4.60977	0.333333
"Controls"
Case	Age	Sex	pTDP-43 (0=no/1=yes)	Dementia (0=no/1=yes)	Sport Played	Number of years played	Braak Stage	CERAD	CAA
1	64	M	-	0	none	0	1	0	0
2	75	M	-	0	none	0	1	1	1
3	83	M	-	0	none	0	1	0	1
4	67	M	-	0	none	0	1	0	1
5	70	M	-	0	none	0	1	0	2
6	63	M	-	0	none	0	1	0	0
7	53	M	0	0	none	0	0	0	0
8	76	M	0	0	none	0	0	0	0
Mean							0.75
SD							0.46291
